# Supplementary material for: Differential Coding of Fruit, Leaf, and Microbial Odours in the Brains of Drosophila suzukii and Drosophila melanogaster
Source: Insects. 2025 Jan 15;16(1):84. doi: 10.3390/insects16010084 (PMC11766258; doi:10.3390/insects16010084)
Supplement: Supplementary file 1 [file insects-16-00084-s001.zip]

Archive with 1 entries (1 files):
- insects-3356548-supplementary.pdf
